# Supplementary material for: Developing a Model for Quantifying QTc-Prolongation Risk to Enhance Medication Safety Assessment: A Retrospective Analysis
Source: J Pers Med. 2024 Jan 31;14(2):172. doi: 10.3390/jpm14020172 (PMC10890600; doi:10.3390/jpm14020172)
Supplement: Supplementary file 1 [file jpm-14-00172-s001.zip]

Archive with 1 entries (1 files):
- jpm-2795479-supplementary.pdf
